# Supplementary material for: How Human Activities Affect Groundwater Storage
Source: Research (Wash D C). 2024 May 29;7:0369. doi: 10.34133/research.0369 (PMC11134413; doi:10.34133/research.0369)
Supplement: Supplementary 1 — Figs. S1 to S4 Tables S1 to S5 [file research.0369.f1.zip]

Archive with 11 entries (11 files):
- Fig. S3a.png
- Fig. S3b.png
- Fig. S3c.png
- Fig. S3d.png
- Fig S1.png
- Fig S2.png
- Fig S4a.jpg
- Fig S4b.jpg
- Fig S4c.jpg
- Fig S4d.jpg
- Supplementary_Materials.docx
